# Supplementary material for: Poncirus trifoliata (L.) Raf. Seed Extract Induces Cell Cycle Arrest and Apoptosis in the Androgen Receptor Positive LNCaP Prostate Cancer Cells
Source: Int J Mol Sci. 2023 Nov 15;24(22):16351. doi: 10.3390/ijms242216351 (PMC10671002; doi:10.3390/ijms242216351)
Supplement: Supplementary file 1 [file ijms-24-16351-s001.zip]

Archive with 1 entries (1 files):
- ijms-2616309-supplementary.pdf
